# Supplementary material for: Controversies and Clinical Applications of Non-Invasive Transspinal Magnetic Stimulation: A Critical Review and Exploratory Trial in Hereditary Spastic Paraplegia
Source: J Clin Med. 2022 Aug 14;11(16):4748. doi: 10.3390/jcm11164748 (PMC9409717; doi:10.3390/jcm11164748)
Supplement: Supplementary file 1 [file jcm-11-04748-s001.zip]

Archive with 1 entries (1 files):
- jcm-1804851-supplementary.pdf
